# Supplementary material for: Analysis and Validation of Hub Genes in Blood Monocytes of Postmenopausal Osteoporosis Patients
Source: Front Endocrinol (Lausanne). 2022 Jan 13;12:815245. doi: 10.3389/fendo.2021.815245 (PMC8792966; doi:10.3389/fendo.2021.815245)
Supplement: Supplementary file 1 [file DataSheet_1.xls]

## Sheet: ClueGO Results
GOID	GOTerm	Ontology Source	Term PValue	Term PValue Corrected with Bonferroni step down	Group PValue	Group PValue Corrected with Bonferroni step down	GOLevels	GOGroups	% Associated Genes	Nr. Genes	Associated Genes Found
R-HSA:1442490	Collagen degradation	REACTOME_Pathways_08.05.2020	0.00282177	0.00846532	0.00282177	0.00564355	[-1]	Group0	4.6875	3	[ADAM10, CTSD, ELANE]
R-HSA:1980143	Signaling by NOTCH1	REACTOME_Pathways_08.05.2020	0.00425591	0.00425591	0.00425591	0.00425591	[-1]	Group1	4.05405	3	[ADAM10, PSEN1, TLE4]
R-HSA:198725	Nuclear Events (kinase and transcription factor activation)	REACTOME_Pathways_08.05.2020	0.00246036	0.00984144	0.00246036	0.00738108	[-1]	Group2	4.91803	3	[EGR2, FOS, JUNB]
R-HSA:9031628	NGF-stimulated transcription	REACTOME_Pathways_08.05.2020	0.000669137	0.00468396	0.00246036	0.00738108	[-1]	Group2	7.69231	3	[EGR2, FOS, JUNB]
KEGG:05140	Leishmaniasis	KEGG_08.05.2020	0.000365081	0.00328573	2.89048e-07	1.15619e-06	[-1]	Group3	5.19481	4	[FOS, HLA-DPB1, HLA-DQA1, PTPN6]
KEGG:05310	Asthma	KEGG_08.05.2020	9.86778e-06	0.000128281	2.89048e-07	1.15619e-06	[-1]	Group3	12.9032	4	[FCER1A, HLA-DPB1, HLA-DQA1, MS4A2]
KEGG:05323	Rheumatoid arthritis	KEGG_08.05.2020	0.00074758	0.00448548	2.89048e-07	1.15619e-06	[-1]	Group3	4.30108	4	[FOS, HLA-DPB1, HLA-DQA1, ITGAL]
KEGG:05416	Viral myocarditis	KEGG_08.05.2020	0.00234665	0.0117333	2.89048e-07	1.15619e-06	[-1]	Group3	5	3	[HLA-DPB1, HLA-DQA1, ITGAL]
R-HSA:2871796	FCERI mediated MAPK activation	REACTOME_Pathways_08.05.2020	0.000371194	0.00296955	2.89048e-07	1.15619e-06	[-1]	Group3	9.375	3	[FCER1A, FOS, MS4A2]
R-HSA:388841	Costimulation by the CD28 family	REACTOME_Pathways_08.05.2020	0.00349372	0.00698743	2.89048e-07	1.15619e-06	[-1]	Group3	4.34783	3	[HLA-DPB1, HLA-DQA1, PTPN6]
R-HSA:389948	PD-1 signaling	REACTOME_Pathways_08.05.2020	0.000136323	0.00149956	2.89048e-07	1.15619e-06	[-1]	Group3	13.0435	3	[HLA-DPB1, HLA-DQA1, PTPN6]
R-HSA:877300	Interferon gamma signaling	REACTOME_Pathways_08.05.2020	5.16172e-05	0.000619407	2.89048e-07	1.15619e-06	[-1]	Group3	5.43478	5	[FCGR1B, HLA-DPB1, HLA-DQA1, OAS3, PTPN6]
R-HSA:909733	Interferon alpha/beta signaling	REACTOME_Pathways_08.05.2020	0.0002394	0.002394	2.89048e-07	1.15619e-06	[-1]	Group3	5.7971	4	[MX1, OAS3, PTPN6, XAF1]
R-HSA:913531	Interferon Signaling	REACTOME_Pathways_08.05.2020	2.47075e-06	3.45905e-05	2.89048e-07	1.15619e-06	[-1]	Group3	4	8	[FCGR1B, FLNA, HLA-DPB1, HLA-DQA1, MX1, OAS3, PTPN6, XAF1]
